# Supplementary material for: Antioxidant Capacity and Protective Effects on H2O2-Induced Oxidative Damage in PC12 Cells of the Active Fraction of Brassica rapa L
Source: Foods. 2023 May 22;12(10):2075. doi: 10.3390/foods12102075 (PMC10217163; doi:10.3390/foods12102075)
Supplement: Supplementary file 1 [file foods-12-02075-s001.zip]

Archive with 1 entries (1 files):
- foods-2376672-supplementary.pdf
